# Supplementary material for: Evaluation of an In Situ Hardening β-Tricalcium Phosphate Graft Material for Alveolar Ridge Preservation. A Histomorphometric Animal Study in Pigs
Source: Dent J (Basel). 2018 Jul 2;6(3):27. doi: 10.3390/dj6030027 (PMC6162455; doi:10.3390/dj6030027)
Supplement: Supplementary file 1 [file dentistry-06-00027-s001.zip]

Archive with 9 entries (6 files):
- Leventis et al videos/
- Leventis et al videos/.DS_Store
- __MACOSX/
- __MACOSX/Leventis et al videos/
- __MACOSX/Leventis et al videos/._.DS_Store
- Leventis et al videos/Leventis et al movie 1.mp4
- __MACOSX/Leventis et al videos/._Leventis et al movie 1.mp4
- Leventis et al videos/Leventis et al movie 2.mp4
- __MACOSX/Leventis et al videos/._Leventis et al movie 2.mp4
